# Supplementary material for: Endothelial activation of caspase-9 promotes neurovascular injury in retinal vein occlusion
Source: Nat Commun. 2020 Jun 23;11:3173. doi: 10.1038/s41467-020-16902-5 (PMC7311551; doi:10.1038/s41467-020-16902-5)
Supplement: Supplementary file 3 — Source Data [file 41467_2020_16902_MOESM3_ESM.xlsx]

## Sheet: Figure 1
Figure 1 Uninjured vs Sham Laser OCT vs RVO
Pen1 control
	L2-1	L3-2	L4-3	L5-4	L6-5	L7-6	L6-1	L7-1
	14.9657	46.1351	23.4621	15.4252	86.6928	21.577	186.555	208.168
	14.886	45.1253	24.4705	17.0065	87.7568	20.5841	190.252	210.551
	14.3639	44.0456	22.9208	16.5736	87.4707	20.5755	186.382	206.671
	14.2882	46.5981	24.1552	14.4259	89.9518	21.3647	190.426	211.505
	14.8903	43.7432	25.2107	14.1563	90.6434	17.8947	189.651	207.26
	15.9546	46.966	24.4138	14.6929	94.077	19.497	197.111	216.323
	15.1225	47.4562	21.8771	15.1005	93.465	16.7057	194.028	210.448
	13.3504	45.6997	24.2843	16.1831	92.0513	16.4378	192.576	208.728
	14.638	46.3241	22.9145	17.7896	95.414	14.4107	198.087	212.212
	16.4729	46.1048	24.8426	14.8354	85.8365	17.5417	189.099	206.355
	15.3315	42.5386	26.6157	13.3992	97.5533	14.7475	196.445	210.907
	16.1091	41.9166	24.4684	13.293	97.3669	16.3241	194.161	210.2
	16.2572	41.9272	27.052	14.096	94.2039	16.0607	194.543	210.318
	14.3047	42.6129	26.1053	12.9011	97.6178	14.0562	194.549	208.319
	15.164	42.0451	25.1459	12.2066	100.42	13.2836	195.989	208.987
	15.3384	42.8917	23.8708	14.2527	91.1245	17.2323	188.485	205.432
	14.6291	40.7642	26.5242	12.1524	98.1326	14.5339	193.21	207.458
	15.9468	46.6759	21.8434	15.7491	87.1933	22.6695	187.283	209.988
average	15.1118	44.4206	24.4543	14.6799	92.6096	17.5276	192.157	209.435
stdev	0.81312	2.14612	1.51963	1.58901	4.54121	2.89243	3.73567	2.55397
std err	0.191654	0.505845	0.358181	0.374533	1.07037	0.681751	0.880505	0.601975
																				4hr post-RVO
Control 4hr	Layer Thickness									Rb Sham 4hr	Layer Thickness									RVO + Pen1
	GCL	IPL	INL	OPL	ONL	RD	Intraretina	Total Retina			GCL	IPL	INL	OPL	ONL	RD	Intraretina	Total Retina			L2-1	L3-2	L4-3	L5-4	L6-5	L7-6	L6-1	L7-1
	16.702	43.0688	23.8621	15.087	93.3922	18.9072	192.112	211.019			15.2102	45.7544	27.5608	14.5827	98.7417	24.9186	201.85	226.768			17.2396	51.0708	30.3412	21.4833	95.5472	53.5542	216.689	269.958
	13.3128	44.3284	24.0363	15.0563	93.4522	18.4713	190.186	208.657			13.2245	45.0568	25.4829	15.655	99.5023	20.4947	198.922	219.416			25.4763	46.9968	33.1755	18.3462	96.0766	62.343	221.079	283.136
	14.4543	43.475	22.7688	15.7128	94.9492	21.0603	191.36	212.42			14.3633	43.4593	26.1039	14.3408	99.9062	25.9405	198.173	224.114			25.3812	48.9739	33.6562	20.1943	95.3715	40.9891	224.584	265.288
	15.0736	42.8015	23.4085	15.6381	94.1781	23.3097	191.1	214.41			13.9409	46.0352	27.474	15.7566	96.8241	25.4964	200.031	225.527			23.4731	47.4566	36.0945	20.2221	98.971	75.4667	227.224	302.405
	13.6293	44.8606	24.2371	16.2133	94.0751	23.9853	193.015	217.001			14.5842	43.7441	23.9863	14.5948	96.2904	18.3577	193.2	211.557			20.8577	46.8771	31.1914	18.2593	94.518	60.6335	212.711	273.058
	14.4364	44.9285	25.8956	15.5212	96.8723	34.5516	197.654	232.206			14.9402	44.2849	24.5147	15.5969	95.6455	18.995	194.982	213.977			26.5467	54.2834	38.1095	23.221	89.7963	51.6057	231.831	283.472
											14.316	46.869	26.6048	15.6395	100.258	22.1692	203.687	225.856			25.0464	47.3129	35.9046	19.188	95.5934	25.2723	222.919	248.227
											15.3092	44.3267	25.4737	15.1194	94.9453	27.9286	195.174	223.103			24.4178	47.5577	38.1976	18.9675	93.5146	30.7468	222.529	253.312
											12.2629	43.7769	26.7237	14.5761	97.2849	19.3641	194.625	213.989			19.2512	48.8098	29.7139	15.1841	90.4131	31.2468	203.246	234.529
											13.4684	42.6145	26.6029	13.555	93.62	21.5079	189.861	211.369			37.7071	63.3607	22.205	30.5205	103.731	54.5668	257.398	312.001
											13.7854	40.7772	26.9671	14.0429	94.6941	19.0762	190.267	209.343
											14.0333	40.8278	25.156	15.6441	95.1667	15.6803	190.828	206.508
											14.2211	44.4041	25.2173	14.1031	99.1929	18.2078	197.139	215.346
											12.5763	44.0574	26.6957	14.7957	95.9135	17.2288	194.038	211.267
Average	14.6014	43.9104	24.0347	15.5381	94.4865	23.3809	192.571	215.952		Average	14.0169	43.9992	26.0403	14.8573	96.999	21.0976	195.913	217.01		average	24.5397	50.27	32.8589	20.5586	95.3533	48.6425	224.021	272.539
StDev	1.20746	0.921043	1.05151	0.4318	1.29906	5.91033	2.66698	8.45786		StDev	0.90552	1.74749	1.08838	0.718629	2.16826	3.69439	4.26623	6.92874		stdev	5.52991	5.14423	4.81972	4.09477	3.98961	16.1474	14.1852	23.9121
std err	0.492944	0.376014	0.429276	0.176282	0.530339	2.41288	1.08879	3.45291		std err	0.24201	0.467036	0.290883	0.192062	0.579493	0.987366	1.1402	1.85178		std err	1.74871	1.62675	1.52413	1.29488	1.26162	5.10625	4.48575	7.56166
																				24hr post-RVO
Control 24hr	Layer Thickness									Rb Sham 24hr	Layer Thickness									RVO + Pen1
	GCL	IPL	INL	OPL	ONL	RD	Intraretina	Total Retina			GCL	IPL	INL	OPL	ONL	RD	Intraretina	Total Retina			L2-1	L3-2	L4-3	L5-4	L6-5	L7-6	L6-1	L7-1
	13.7821	43.7335	23.9638	14.8375	93.4936	18.6579	189.811	208.468			14.6077	45.7547	27.3908	15.77	87.232	16.1648	190.755	206.92			30.0988	61.8437	51.0761	30.2412	104.223	32.8598	278.49	311.064
	14.0274	44.5452	24.093	15.3868	92.0839	17.2299	190.136	207.366			14.1734	43.2352	25.7107	14.3572	87.3035	15.8462	184.78	200.626			37.0624	50.9121	59.9478	23.1038	103.576	32.7162	275.609	308.04
	13.487	43.3089	24.7932	14.5694	91.9069	16.8655	188.065	204.931			14.3749	43.795	28.6419	13.0232	91.5097	17.0181	191.345	208.363			26.9881	47.6968	44.1659	17.8214	92.4236	24.7862	230.103	254.603
	15.5769	42.1613	25.1201	14.9165	92.6355	14.1782	190.41	204.588			15.9645	46.3692	29.0231	15.5073	86.6672	17.1652	193.531	210.697			35.9403	50.0707	54.6089	26.3684	100.391	51.2831	268.387	319.384
	14.2744	43.5332	22.9928	14.564	81.9609	19.2248	177.325	196.55			11.3583	42.7839	24.1755	13.7017	89.8747	15.9773	181.894	197.871			41.6585	52.4102	54.3402	23.0684	108.624	35.6096	281.108	316.432
	14.8891	42.1675	22.7592	14.6675	82.8324	15.0773	177.316	192.393			14.1585	44.0524	26.4979	14.3974	92.2441	16.1009	191.35	207.451			29.2872	54.2091	49.0562	24.2172	93.8691	24.8936	251.646	276.254
											14.0406	42.3424	28.0608	12.1838	91.5889	16.7397	188.216	204.956			41.8129	51.6915	48.7752	25.8818	99.6687	29.8737	268.837	298.425
											13.1911	45.6884	27.4085	14.2078	88.92	16.2979	189.416	205.714			35.0253	47.518	40.79	22.3451	98.8431	45.6768	245.528	290.92
											13.7823	44.5198	26.8641	14.3209	88.9461	20.0202	188.433	208.454			29.5061	49.1276	44.4394	21.2838	92.2494	49.8236	237.613	287.151
											13.0932	45.3202	25.3391	14.5712	89.1995	16.3562	187.523	203.879			32.9731	52.2906	49.5164	22.5371	91.2083	25.3128	248.4	273.748
											11.7826	44.3346	27.0934	13.1599	94.5064	14.8463	190.877	205.723			23.5216	50.9873	39.6127	20.2271	85.5517	25.2708	219.775	245.081
											11.7751	44.0475	27.9859	14.1362	91.1745	13.7547	189.119	202.874			39.2563	62.9268	54.0067	24.5271	97.0728	60.4907	277.664	338.19
											13.0087	45.4158	27.615	12.1132	93.7465	15.4848	191.899	207.384			26.2126	53.4654	46.4244	22.5507	78.6026	30.5719	227.13	257.737
											12.4011	47.5701	28.3151	12.6057	93.2985	14.0278	194.191	208.218			28.57	49.4742	54.0185	25.0793	91.0672	22.5359	248.083	270.655
																					21.9511	49.6414	32.0808	16.905	81.7509	22.4269	202.203	224.666
																					38.3655	57.017	56.2552	25.5841	100.674	28.4754	277.896	306.371
																					21.1073	47.8881	28.6313	18.9763	85.3124	25.1779	201.915	227.093
																					40.2669	62.5249	58.4582	27.6367	99.4099	38.2953	288.297	326.592
																					24.6814	48.0155	36.8775	20.3168	87.1817	29.3749	217.073	246.448
																					25.252	46.5339	35.3115	21.6307	80.4939	22.4526	209.222	231.675
																					25.6878	54.0336	48.6474	22.0812	92.2925	19.8615	242.742	262.604
Average	14.3395	43.2416	23.9537	14.8236	89.1522	16.8723	185.511	202.383		Average	13.408	44.6592	27.1516	13.8611	90.4437	16.1286	189.524	205.652		average	31.2012	52.3942	47.0019	22.9706	93.547	32.2747	247.511	279.673
StDev	0.771021	0.932903	0.94182	0.310605	5.26913	1.96625	6.39654	6.43501		StDev	1.28387	1.44628	1.34936	1.12533	2.52162	1.51089	3.29654	3.42193		stdev	6.73415	4.93901	8.76042	3.24	8.28614	11.012	27.7663	34.289
std err	0.314768	0.380856	0.384496	0.126804	2.15111	0.802719	2.61137	2.62708		std err	0.343127	0.386533	0.360633	0.300757	0.673932	0.403803	0.881037	0.914549		std err	1.46951	1.07778	1.91168	0.707026	1.80818	2.40302	6.0591	7.48247
																				48hr post-RVO
Control 48hr	Layer Thickness									Rb Sham 48hr	Layer Thickness									RVO + Pen1
	GCL	IPL	INL	OPL	ONL	RD	Intraretina	Total Retina			GCL	IPL	INL	OPL	ONL	RD	Intraretina	Total Retina			L2-1	L3-2	L4-3	L5-4	L6-5	L7-6	L6-1	L7-1
	11.1757	45.2888	23.7503	15.6415	96.155	15.9529	192.011	207.964			13.7267	44.9209	28.7389	14.9823	84.5312	16.2936	186.9	203.194			15.3238	44.5079	24.0333	15.0224	91.8458	17.7508	191.74	209.205
	12.0927	44.418	24.7668	14.7823	92.4093	18.7392	188.469	207.208			12.2485	43.0263	27.3656	13.8291	87.4642	16.9107	183.934	200.844			23.2527	50.0739	30.743	19.7575	78.236	23.1024	203.07	225.887
	13.4667	43.5806	24.186	14.1039	90.5221	18.4595	185.859	204.319			14.5799	41.2513	29.2676	13.0432	86.6473	16.8477	184.789	201.637			20.9303	44.1134	41.9872	23.6203	84.0133	33.1782	215.671	248.564
	12.5167	45.4593	22.6701	15.4685	89.5767	17.2564	185.691	202.948			14.0846	46.2738	26.889	14.0617	84.2856	15.2817	185.595	200.876			19.0016	43.8964	30.9362	19.2136	72.0497	26.7831	186.105	212.602
	14.7413	45.5396	25.9423	12.4498	91.5671	17.1911	190.24	207.431			12.7871	42.0266	27.8539	11.1577	92.4811	15.8038	186.306	202.11			18.2939	49.0342	28.3449	18.6726	84.0958	24.9227	199.448	224.085
	12.8762	44.3901	25.4396	14.1246	89.0631	18.2285	185.894	204.122			13.0943	45.7772	24.9302	13.5375	89.3096	16.5509	186.649	203.2			25.8243	48.1043	50.9102	27.1674	81.3181	36.9497	234.331	270.995
											12.9469	45.4495	29.4096	13.4521	85.3846	17.6551	186.643	204.298			25.4394	51.0986	48.3241	28.1165	90.9317	29.4724	244.917	274.104
											14.9648	43.4048	27.6527	14.2401	86.6946	15.9131	186.957	202.87			26.9114	48.8981	51.8453	27.1801	95.2781	45.9337	251.12	296.768
											13.4098	44.9354	29.2716	13.8359	87.4461	23.3202	188.899	212.219			15.1657	57.9955	36.3554	23.368	86.919	26.1661	220.811	246.691
											13.8827	45.401	26.7674	12.5365	90.1967	16.0178	188.784	204.802			22.2185	48.7444	43.1474	22.1456	76.2054	25.1514	212.335	237.522
											12.221	44.6282	26.6589	12.0112	90.2389	14.553	185.758	200.311			22.2781	49.2554	36.1371	17.9463	82.2658	22.0646	207.757	229.857
											11.8421	44.8966	26.629	12.6856	89.3189	16.9975	185.372	202.37			22.8838	48.1972	32.5804	20.3594	78.6453	21.4183	202.54	223.994
											13.6838	45.5497	29.2762	11.6892	87.3762	16.5068	187.575	204.082			23.5608	45.0733	41.7192	21.5932	77.7146	24.2696	209.535	233.841
											11.8841	46.3612	28.9205	12.8448	90.3339	15.6449	190.345	205.989			18.9037	48.837	28.7926	16.1424	79.2767	20.7379	191.826	212.6
Average	12.8116	44.7794	24.4592	14.4284	91.5489	17.6379	188.027	205.665		Average	13.2397	44.5645	27.8308	13.1362	87.9792	16.7355	186.75	203.486		average	21.4277	48.4164	37.5612	21.4504	82.7711	26.9929	212.229	239.051
StDev	1.21961	0.777039	1.18604	1.16543	2.57215	1.04126	2.67106	2.11487		StDev	0.980025	1.55863	1.36527	1.06136	2.41788	2.05169	1.72388	2.99035		stdev	3.67569	3.60391	8.89969	4.08929	6.57305	7.40664	19.6937	25.9545
std err	0.497903	0.317225	0.484201	0.475785	1.05007	0.425091	1.09046	0.863392		std err	0.261923	0.416562	0.364883	0.283659	0.646205	0.548337	0.460726	0.799204		std err	0.982369	0.963187	2.37854	1.09291	1.75672	1.97951	5.26337	6.93662
																				3 days post-RVO
																				RVO + Pen1
																					L2-1	L3-2	L4-3	L5-4	L6-5	L7-6	L6-1	L7-1
																					21.351	41.5729	21.7113	21.4596	75.1306	16.8187	181.225	198.044
																					19.0497	44.5402	20.9127	21.2548	73.7636	15.3993	179.521	194.92
																					20.393	41.7154	21.2298	21.6645	71.1251	18.5442	176.128	194.672
																					19.8339	41.2036	21.4995	19.8607	72.5514	18.163	174.949	193.112
																					14.5543	45.0279	26.5824	13.8001	84.081	19.0213	184.046	203.067
																					15.6776	44.027	25.3757	13.9388	81.5677	21.4368	180.587	202.024
																					17.1024	46.9021	28.3606	23.4123	75.9917	23.9861	191.769	215.755
																					15.9566	47.426	18.9724	17.3354	74.2929	19.7572	173.983	193.74
																					16.7071	42.8568	23.7734	13.4616	69.8594	23.3693	166.658	190.028
																					17.2502	44.1073	25.6593	13.4167	81.8407	19.6434	182.274	201.918
																					16.2502	45.8511	22.2108	16.0895	77.7379	21.8929	178.139	200.032
																					18.7923	44.1603	28.037	23.3123	57.4725	26.1008	171.774	197.875
																					17.9185	43.4104	27.9145	19.3411	65.1273	23.2929	173.712	197.005
																				average	17.7567	44.0616	24.0184	18.3344	73.8878	20.5712	178.059	198.63
																				stdev	2.01719	1.94739	3.15135	3.84209	7.18192	3.09077	6.31479	6.44587
																				std err	0.559467	0.540109	0.874027	1.0656	1.99191	0.857226	1.75141	1.78776
																				4 days post-RVO
																					L2-1	L3-2	L4-3	L5-4	L6-5	L7-6	L6-1	L7-1
																					19.0646	41.4954	22.4795	19.8726	63.3797	21.8008	166.292	188.093
																					17.7429	45.2711	24.1969	18.2436	61.9732	24.8889	167.428	192.317
																					17.641	45.8813	20.652	21.5649	74.306	18.5728	180.045	198.618
																					17.6745	45.4611	21.161	20.7379	70.1915	19.2977	175.226	194.524
																				average	18.0307	44.5272	22.1223	20.1047	67.4626	21.1401	172.248	193.388
																				stdev	0.69052	2.03725	1.58297	1.42018	5.80466	2.85629	6.5416	4.39062
																				std err	0.34526	1.01862	0.791483	0.710092	2.90233	1.42815	3.2708	2.19531
																				6 days post-RVO
																					L2-1	L3-2	L4-3	L5-4	L6-5	L7-6	L6-1	L7-1
																					19.9521	40.7024	21.0915	18.5397	60.5131	18.2675	160.799	179.066
																					19.5372	41.7637	20.9592	19.2498	68.3144	18.5011	169.824	188.325
																					19.486	42.4607	21.362	19.0716	74.3971	20.9323	176.777	197.71
																					19.634	42.5995	21.0866	18.7301	68.4754	22.724	170.526	193.25
																				average	19.6523	41.8816	21.1248	18.8978	67.925	20.1062	169.481	189.588
																				stdev	0.209086	0.866998	0.169584	0.321724	5.69438	2.12072	6.57836	7.99304
																				std err	0.104543	0.433499	0.0847919	0.160862	2.84719	1.06036	3.28918	3.99652
Control 8 day	Layer Thickness									Rb Sham 48hr	Layer Thickness									8 days post-RVO
	GCL	IPL	INL	OPL	ONL	RD	Intraretina	Total Retina			GCL	IPL	INL	OPL	ONL	RD	Intraretina	Total Retina			L2-1	L3-2	L4-3	L5-4	L6-5	L7-6	L6-1	L7-1
	9.83404	42.4397	23.7598	13.3486	87.9391	16.5421	177.321	193.863			11.3636	45.3301	24.3818	13.6218	94.6575	14.9062	189.355	204.261			21.0607	41.9691	21.9687	19.5114	79.2941	17.216	184.811	201.741
	10.3454	43.363	22.8563	14.1243	89.3293	16.7728	180.018	196.791			12.8675	44.7533	25.7859	13.4334	97.4357	15.9284	194.276	210.204			21.005	39.9863	19.7693	19.8369	75.9289	18.3159	177.533	195.564
	11.1455	45.893	24.8942	13.2934	98.6573	16.4671	193.883	210.35			12.1259	42.4133	23.5948	13.6823	90.1688	15.7557	181.985	197.741			15.9065	40.1004	20.729	15.8918	67.943	18.5936	161.578	179.886
	12.2968	43.8434	25.0891	14.6995	98.1046	16.5892	194.034	210.623			12.9984	45.7235	24.7552	14.8918	89.4418	18.3018	187.811	206.112			16.4748	40.8266	21.879	15.5786	68.5181	20.5792	164.284	184.578
	11.8033	43.1689	26.2452	12.2995	99.9452	17.6072	193.462	211.069			12.3483	43.6481	24.6393	12.3588	97.8631	17.285	190.858	208.143			17.9345	36.6733	22.5022	15.5248	61.7127	19.3141	155.355	174.383
	13.821	44.56	26.0037	13.7301	100.135	15.4775	198.249	213.727			12.5566	44.6249	24.2884	14.0825	95.5639	15.2866	191.116	206.403			16.9619	38.7463	22.9815	15.4073	64.8861	16.8472	159.99	176.552
											11.9694	44.852	25.6437	13.2157	91.9635	15.4311	187.644	203.075			15.7384	40.0202	18.2523	16.9281	72.063	17.5366	164.009	181.26
											11.8166	45.9319	24.5686	12.997	93.3971	15.1971	188.711	203.908			16.4083	36.3584	18.5084	17.5528	73.1826	18.9985	163.017	181.73
											10.9762	44.6522	25.4915	12.9381	93.3531	16.5879	187.411	203.999			16.6212	40.2432	17.8107	15.9899	71.6806	20.0994	163.353	183.166
											10.8546	44.9144	24.4785	14.953	92.4551	16.8651	187.656	204.521			14.3544	46.2118	21.4116	18.8597	78.61	17.3615	180.454	197.53
											10.6242	44.4112	25.8459	11.633	94.0879	15.3366	186.602	201.939			16.4563	43.9455	20.9165	16.6861	60.9132	20.4774	158.792	179.305
											10.7667	45.555	25.0776	13.072	92.9843	16.1176	187.456	203.573			14.425	46.0003	19.197	15.9954	73.8051	19.7009	169.297	189.034
											11.5662	45.4021	24.9184	12.6972	95.1372	16.8168	189.721	206.538			14.6428	35.5908	15.5549	15.2071	66.5012	17.8243	147.371	165.231
											10.9237	45.4327	24.9226	12.7675	97.47	16.493	191.517	208.01			13.57	40.6489	21.1189	14.4088	69.4013	18.4674	159.022	177.525
																					13.6127	41.5574	19.2974	14.5895	69.216	16.5452	158.147	174.728
																					12.5428	47.3709	22.6745	14.4538	81.9315	18.081	178.848	196.964
Average	11.541	43.878	24.808	13.5826	95.685	16.576	189.495	206.071		Average	11.697	44.8318	24.8852	13.3103	93.9985	16.1649	188.723	204.888		average	16.1072	41.0156	20.2858	16.4014	70.9742	18.4974	165.366	183.699
StDev	1.43792	1.21353	1.30304	0.818242	5.53232	0.681454	8.60515	8.45901		StDev	0.807216	0.918977	0.640573	0.908851	2.58324	0.951336	2.86459	3.06578		stdev	2.40548	3.47181	2.06627	1.72633	6.06395	1.27139	10.2192	10.0143
std err	0.587029	0.495423	0.531964	0.334046	2.25856	0.278202	3.51304	3.45338		std err	0.215738	0.245607	0.1712	0.242901	0.6904	0.254255	0.765594	0.819363		std err	0.601369	0.867953	0.516567	0.431582	1.51599	0.317846	2.5548	2.50358
Figure 1C
Days post-RVO		Uninjured Control		Sham Laser		RVO
	0	209	0.89	209	0.89	209	0.89
	0.1666	216	3.5	217	1.9	273	7.56
	1	202.4	2.6	205.7	0.9	280	8.09
	2	205.7	0.9	203.5	0.8	239	6.94
	8	206.1	3.5	204.9	0.8	184	2.5
Figure 1D
Days post-RVO		GCL		IPL		INL		OPL		ONL
	0	0	0	0	0	0	0	0	0	0	0
	0.166666	65.22	8.54	15.63	3.01	37.76	4.76	44.95	7.6	3.59	1.08
	1	106	9.45	18.79	2.55	96.9	7.7	53.38	4.51	2.03	1.89
	2	42.9	6.08	9.46	2.22	60.62	9.61	46.08	7.01	-10.64	1.9
	3	29.74	3.12	-5.24	1.72	-9.63	0.73	37.07	2.66	-19.7	0.94
	4	14.73	2.2	-1.51	2.25	-4.66	3.41	27.02	4.49	-25.18	3.22
	6	25.04	0.67	-7.36	0.96	-8.96	0.37	19.4	1.02	-24.67	3.16
	8	5.11	3.92	-7.85	1.95	-15.59	2.15	9.18	2.87	-22.72	1.65
Figure 1E, 1F, S1B, S1C
Fraction of veins occluded at 24hr	% Change layer thickness						# veins irradiated
	GCL	IPL	INL	OPL	Intraretinal	Total Retinal
0.75	95.1	38.87	114.53	99.05	45.34	48.74	4
0.6	139.93	14.36	152.1	52.6	43.84	47.29	5
0.4	75.08	7.15	85.26	18.22	20.05	21.72	5
0.75	132.7	12.47	129.49	73.84	40.06	52.72	4
0.5	169.51	17.72	128.35	52.37	46.71	51.31	4
0.25	89.88	21.75	105.97	59.84	31.31	32.08	4
0.5	170.5	16.11	104.78	70.68	40.3	42.69	6
0.4	126.81	6.75	70.97	47.66	28.11	39.1	5
0.2	91.29	10.36	86.42	40.75	23.98	37.3	5
0.5	113.6	17.45	107.92	48.91	29.61	30.89	6
0.33	52.77	14.53	65.98	33.87	14.65	17.17	6
0.5	154.05	41.3	126.94	61.86	44.91	61.72	6
0.4	70.09	20.09	94.83	49	18.5	23.22	5
0.5	85.26	11.14	126.99	65.45	29.45	29.41	6
0.2	42.66	11.51	34.08	12.25	5.47	7.4	5
0	58.74	3.96	19.96	12.92	7.63	9.38	5
0	23.4	-7.3	17.25	21.14	-11.04	1.61	4
0	36.66	6.27	35.48	4.62	-0.9	7.61	4
0	15.71	-0.24	19.98	2.37	-6	-1.19	4
0.5	156.18	41.38	124.72	63.27	44.81	61.65	6
0.5	150.36	28.11	134.07	70.31	44.93	46.45	6
0.2	37.74	7.59	19.13	26.32	5.31	8.55	5
0.75	162.77	40.48	143.24	83.97	50.36	56.11	4
0.4	61.07	7.88	53.44	35.24	13.21	17.8	5
0.333333	64.79	4.55	46.93	43.99	9.12	10.74	6
0.6	67.63	21.4	102.42	46.99	26.6	25.52	5
Figure 1G, 1H
Retinal atrophy (8 days post-RVO)	Retinal edema (24hr post-RVO)	DRIL (24hr post-RVO)
-13.36	42.65	20
-13.13	39.06	24
-12.45	37.26	16
-14.29	30.85	5
-9.64	17.15	4
-21.02	61.65	29
-15.14	23.2	14
-16.48	29.37	17
-5.85	7.39	8
-4.57	3	0
-5.84	7.61	0
-6.54	-1.19	0

## Sheet: Supplement 1
S1B, S1C
Fraction of veins occluded at 24hr	% Change layer thickness						# veins irradiated
	GCL	IPL	INL	OPL	Intraretinal	Total Retinal
0.75	95.1	38.87	114.53	99.05	45.34	48.74	4
0.6	139.93	14.36	152.1	52.6	43.84	47.29	5
0.4	75.08	7.15	85.26	18.22	20.05	21.72	5
0.75	132.7	12.47	129.49	73.84	40.06	52.72	4
0.5	169.51	17.72	128.35	52.37	46.71	51.31	4
0.25	89.88	21.75	105.97	59.84	31.31	32.08	4
0.5	170.5	16.11	104.78	70.68	40.3	42.69	6
0.4	126.81	6.75	70.97	47.66	28.11	39.1	5
0.2	91.29	10.36	86.42	40.75	23.98	37.3	5
0.5	113.6	17.45	107.92	48.91	29.61	30.89	6
0.33	52.77	14.53	65.98	33.87	14.65	17.17	6
0.5	154.05	41.3	126.94	61.86	44.91	61.72	6
0.4	70.09	20.09	94.83	49	18.5	23.22	5
0.5	85.26	11.14	126.99	65.45	29.45	29.41	6
0.2	42.66	11.51	34.08	12.25	5.47	7.4	5
0	58.74	3.96	19.96	12.92	7.63	9.38	5
0	23.4	-7.3	17.25	21.14	-11.04	1.61	4
0	36.66	6.27	35.48	4.62	-0.9	7.61	4
0	15.71	-0.24	19.98	2.37	-6	-1.19	4
0.5	156.18	41.38	124.72	63.27	44.81	61.65	6
0.5	150.36	28.11	134.07	70.31	44.93	46.45	6
0.2	37.74	7.59	19.13	26.32	5.31	8.55	5
0.75	162.77	40.48	143.24	83.97	50.36	56.11	4
0.4	61.07	7.88	53.44	35.24	13.21	17.8	5
0.333333	64.79	4.55	46.93	43.99	9.12	10.74	6
0.6	67.63	21.4	102.42	46.99	26.6	25.52	5

## Sheet: Figure 2
			signal	cl-Casp9				signal	Casp7				background	cl-Casp9				background	Casp7
EyeD	fraction occluded	Condition		area	mean	intDen	Raw IntDen		area	mean	intDen	Raw IntDen		area	mean	intDen	Raw IntDen		area	mean	intDen	Raw IntDen
M12R	0	no rose bengal		1.35813e+07	13.349	1.813e+08	108947932		1.35813e+07	5.472	7.43102e+07	44654869		253103	420.891	1.06529e+08	64015766		253103	452.571	1.14547e+08	68834203
M12L	0.2	no rose bengal (1/5 occluded)		1.39157e+07	9.543	1.32794e+08	79799292		1.39157e+07	43.476	6.05004e+08	363562350		253103	391.521	9.90952e+07	59548797		253103	439.333	1.11196e+08	66820753
M13L	0.2	no rose bengal (1/5 occluded)		1.3634e+07	21.552	293841591	176576883		1.3634e+07	22.214	3.02864e+08	181998630		1.3634e+07	399.958	5.45303e+09	3276864295		1.3634e+07	388.839	5.30142e+09	3185760733
M22 L	0	no rose bengal		1.35679e+07	7.647	1.03757e+08	62350414		1.35679e+07	7.771	1.0543e+08	63355634		255712	259.216	6.62846e+07	39832101		255712	246.997	6.31601e+07	37954532
M14L	0.6	RVO (3/5)		1.41334e+07	133.396	1.88534e+09	1132949591		1.41334e+07	330.164	4.66636e+09	2804131675		250520	373.532	9.35774e+07	56233042		250520	207.973	5.21014e+07	31309035
M14R	0.6	RVO (3/5)		1.42812e+07	70.421	1.00569e+09	604346053		1.42812e+07	68.239	9.74535e+08	585623140		245355	477.431	1.1714e+08	70392487		245355	455.409	1.11737e+08	67145503
M15L	0.75	RVO (3/4)		1.36628e+07	95.085	1.29913e+09	780677663		1.36628e+07	101.321	1.38433e+09	831880074		250520	277.597	6.95438e+07	41790632		250520	262.353	6.57247e+07	39495667
M15R	0.75	RVO (3/4)		1.57291e+07	55.882	8.78971e+08	528195899		1.57291e+07	75.355	1.18526e+09	712252898		253103	284.965	7.21255e+07	43342054		253103	244.336	6.1842e+07	37162458
M20L	0	sham laser		1.32813e+07	14.264	1.89441e+08	113840088		1.32813e+07	8.284	1.10022e+08	66115292		253110	239.685	6.06666e+07	36456096		253110	199.426	5.04766e+07	30332702
M20R	0	sham laser		1.4476e+07	11.673	1.68983e+08	101546405		1.4476e+07	8.289	1.19994e+08	72107553		253103	214.345	5.42515e+07	32601076		253103	191.009	4.83449e+07	29051688
M21L	0	sham laser		1.33888e+07	10.496	1.40533e+08	84449835		1.33888e+07	3.864	5.17334e+07	31087886		253103	207.21	5.24454e+07	31515758		253103	174.486	4.41628e+07	26538562
M21R	0	sham laser		1.37281e+07	13.056	1.79237e+08	107707844		1.37281e+07	8.225	1.12914e+08	67852881		253103	210.593	5.33017e+07	32030374		253103	180.621	4.57157e+07	27471736
Normalize to cappilary sham = 1
EyeD	fraction occluded	Condition
M12R	0	no rose bengal		0.989993	1.07895	1.06931	1.06931		0.989993	0.763659	0.753149	0.753149
M12L	0.2	no rose bengal (1/5 occluded)		1.01437	0.771323	0.783221	0.783221		1.01437	6.06741	6.13184	6.13184
M13L	0.2	no rose bengal (1/5 occluded)		0.993836	1.74196	1.73308	1.73308		0.993836	3.10013	3.06959	3.06959
M22 L	0	no rose bengal		0.989018	0.618077	0.611962	0.611962		0.989018	1.0845	1.06856	1.06856
M14L	0.6	RVO (3/5)		1.03024	10.7819	11.1198	11.1198		1.03024	46.0769	47.2945	47.2945
M14R	0.6	RVO (3/5)		1.04102	5.69185	5.93159	5.93159		1.04102	9.52327	9.87712	9.87712
M15L	0.75	RVO (3/4)		0.995937	7.68534	7.66226	7.66226		0.995937	14.1401	14.0305	14.0305
M15R	0.75	RVO (3/4)		1.14655	4.51672	5.18418	5.18418		1.14655	10.5164	12.0129	12.0129
M20L	0	sham laser		0.968128	1.1529	1.11733	1.11733		0.968128	1.1561	1.1151	1.1151
M20R	0	sham laser		1.05521	0.943482	0.996666	0.996666		1.05521	1.15679	1.21617	1.21617
M21L	0	sham laser		0.975963	0.84835	0.828866	0.828866		0.975963	0.539251	0.524328	0.524328
M21R	0	sham laser		1.0007	1.05526	1.05714	1.05714		1.0007	1.14786	1.14441	1.14441

## Sheet: Figure 3
TUNEL/Cl-Casp9+ colocalized cells per mm
	Control						RVO
Neurons	1.21	0.32	0.84	0.34	0		39.72	2.81	5.41	40.47	57.39	5.16
Vasculature	0	0	0.82	0.61	0		0.21	0	0	0	1.6	0.12
TUNEL cells per mm
	Control						RVO
Neurons	2.26	0.42	1.92	0.7	1.05		66.53	5.25	26.91	40.47	96.81	10.23
Vasculature	0	0	0.07	0	0		0.1	0.24	0	0	0.11	0
Corellations
# Veins irradiated	Fraction of Veins Occluded	TUNEL
6	0.5	66.8
5	0.2	5.5
4	0.75	98.5
5	0.4	10.4
6	0.333333	24.4
5	0.6	40.5
Figure 3D
Figure 3E

## Sheet: Supplement 3
Figure S3A
Figure S3B
Figure S3C

## Sheet: Figure 4
Figure 4B
cl-Casp9 cells per mm
Pen1	Pen1-XBir3	RVO+Pen1	RVO+Pen1-XBir3
9.78	2.93	79.91	12.22
2.93	18.33	45.21	5.87
7.8	0	85.04	18.33
7.7	0.98	7.72
3.48	0.98	87.49
0
Figure 4C
Casp7 cells per mm
Pen1	Pen1-XBir3	RVO+Pen1	RVO+Pen1-XBir3
10.1	1	70.6	11.2
4.9	2.9	80.5	2.9
10.3	0	94	46.6
5.6	2.4	13.1	4.7
4.8	2.4	48.8
9.7	3.1	83
Figure 4E
Casp8 cells per mm
Pen1	Pen1-XBir3	RVO+Pen1	RVO+Pen1-XBir3
1.1	1.5	16	38.1
0.7	0	17.1	30.8
8.8	2.6	68.4	11.1
5.2	3.1	11.3
0	2.6	29.3
23.5	0
4.4	0.5
Figure 4F
cl-Casp3 cells per mm
Pen1	Pen1-XBir3	RVO+Pen1	RVO+Pen1-XBir3
13.4409	35.6794	7.65722	11.7302
20.6256	25.9042	23.9492	17.5953
31.1584	8.89541	13.4897	22.1571
27.8592	1.30336
	7.33138
	5.68182

## Sheet: Supplement 4
Figure S4A
	Cl-Casp9
Fraction of Veins Occluded	Pen1	RVO + Pen1	Pen1-XBir3	RVO + Pen1-XBir3
0.5		79.91
0.2		45.21
0.75		85.04
0.4		7.72
0.6		87.49
0	9.78
0	2.93
0	7.8
0	7.7
0	3.48
0	0
0.5				5.87
0.5				18.33
0.5				12.22
0			2.93
0			18.33
0			0
0			0.98
0			0.98
	Casp7
Fraction of Veins Occluded	Pen1	RVO + Pen1	Pen1-XBir3	RVO + Pen1-XBir3
0.5		70.6
0.2		80.5
0.75		94
0.4		13.1
0.6		48.8
0.6		83
0	10.1
0	4.9
0	10.3
0	5.6
0	4.8
0	9.7
0.5				11.2
0.5				2.9
0.5				46.6
0.4				4.7
0			1
0			2.9
0			0
0			2.4
0			2.4
0			3.1
Figure S4C
cl-Casp6
Pen1	Pen1-XBir3	RVO+Pen1	RVO+Pen1-XBir3
2.93	13.9989	36.625	14.4058
35.16	3.6625	34.6717	11.72
26.37	18.8822	45.9033	6.5925
5.95767	17.3847	21.4867
8.0575	11.72	15.6267
24.7829	16.7254
23.44	22.4633
Casp2
Pen1	Pen1-XBir3	RVO+Pen1	RVO+Pen1-XBir3
12.0456	1.465	67.0238	48.8333
0	20.7542	33.2067	3.6625
43.2989	9.76667	17.58	10.255
0	11.72	64.46
0	3.17417	10.9875
1.62778	6.51111
	20.0827
	32.9625
Casp1
Pen1	Pen1-XBir3	RVO+Pen1	RVO+Pen1-XBir3
27.1635	6.83667	61.53	71.4594
12.6967	22.7075	45.122	46.88
0	4.395	106.457	0.976667
0.683667	1.95333	48.5078
1.95333	4.395	13.0222
44.7639	3.32067	5.53444
44.6011	4.395
	1.85567
TUNEL
Pen1	Pen1-XBir3	RVO+Pen1	RVO+Pen1-XBir3
0.3	0.9	132.6	21.6
0.4	0.6	9.3	59.6
0.3		83.3	50.7
		123.1	2.1
		358.3	10.1
		179.8

## Sheet: Figure 5
Figure 5A	Total retinal thickness (um) 24hr post-RVO
	RVO			Uninjured
Pen1-XBir3	Pen1	Pen1-XBir3 (mutant)	XBir3 (unlinked)	Pen1
306.96	311.06	332	291	208.17
230.11	308.04	433	414	210.55
274.83	254.6	250	247	206.67
234.03	319.38	253	425	211.51
252.85	316.43	309	271	207.26
216.73	276.25	260	313	216.32
237.86	298.43	260	262	210.45
211.71	290.92	258	250	208.73
251.79	287.15	421	222	212.21
216.63	273.75	436	237	206.36
210.46	245.08	280	303	210.91
323.03	338.19	260	282	210.2
219.78	257.74		266	210.32
255.25	270.65		345	208.32
238.76	224.67			208.99
226	338.19			205.43
226	306			207.46
273	227			209.99
250	327
250	246
271	232
283	263
257
268
240
237
Figure 5B
RVO + Pen1											RVO + Pen1-XBir3
Initial			4hr		24hr		48hr				Initial			4hr		24hr		48hr
# lasered	#occluded	ratio	#occluded	ratio	#occluded	ratio	#occluded	ratio			# lasered	#occluded	ratio	#occluded	ratio	#occluded	ratio	#occluded	ratio
4	1	0.25	2	0.5							4	1	0.25	1	0.25
4	3	0.75			3	0.75					5	1	0.2	1	0.2
4	1	0.25	1	0.25							4	2	0.5	2	0.5
4	1	0.25			1	0.25					5	2	0.4					2	0.4
4	2	0.5					2	0.5			4	2	0.5					1	0.25
5	1	0.2	0	0							4	2	0.5					0	0
5	2	0.4	2	0.4							4	4	1					1	0.25
5	3	0.6					1	0.2			5	1	0.2					0	0
5	2	0.4					0	0			6	1	0.166667			1	0.166667
4	2	0.5									5	2	0.4			0	0
4	2	0.5									5	4	0.8			3	0.6
5	2	0.4					1	0.2			4	1	0.25			1	0.25
4	2	0.5			2	0.5					4	4	1			3	0.75
4	4	1			4	1					5	3	0.6			3	0.6
5	4	0.8			3	0.6					5	2	0.4					2	0.4
4	3	0.75			3	0.75					5	2	0.4					2	0.4
5	4	0.8			3	0.6					5	3	0.6
5	2	0.4					0	0			5	2	0.4					0	0
5	2	0.4					2	0.4			5	2	0.4					0	0
5	2	0.4					2	0.4			4	2	0.5					1	0.25
5	4	0.8									5	3	0.6
6	3	0.5					1	0.166667			4	2	0.5					2	0.5
6	3	0.5	4	0.666667	4	0.666667					4	2	0.5	3	0.75	3	0.75	3	0.75
5	3	0.6	3	0.6	3	0.6	3	0.6			5	4	0.8	4	0.8
4	2		3	0.75	3	0.75					4	1	0.25	0	0	0	0	0	0
5	3		3	0.6	3	0.6	3	0.6			5	4	0.8	1	0.2	1	0.2	1	0.2
4	3	0.75	3	0.75	3	0.75	3	0.75			5	3	0.6
5	2	0.4	1	0.2	1	0.2	1	0.2			4	2	0.5	2	0.5	2	0.5	2	0.5
4	3		4	1	4	1	4	1			6	1	0.166667	0	0	0	0	0	0
4	3		4	1	4	1	4	1			4	3	0.75	1	0.25	1	0.25	1	0.25
6	2	0.333333	3	0.5	3	0.5	3	0.5			5	2	0.4	2	0.4	2	0.4	2	0.4
4	4	1	4	1	4	1					5	1	0.2	0	0	0	0	0	0
5	3	0.6	2	0.4	2	0.4	2	0.4			5	2	0.4	1	0.2	1	0.2	1	0.2
5	3	0.6	3	0.6	3	0.6	3	0.6			4	1	0.25	1	0.25	1	0.25	1	0.25
5	2	0.4	2	0.4	2	0.4	2	0.4			4	2	0.5	3	0.75	3	0.75	3	0.75
5	3	0.6	3	0.6	3	0.6	3	0.6			4	2	0.5	1	0.25	1	0.25	1	0.25
5	2	0.4	1	0.2	1	0.2	1	0.2			5	2	0.4	2	0.4	2	0.4	2	0.4
5	3	0.6			2	0.4					5	2	0.4	2	0.4	2	0.4	2	0.4
5	3	0.6			1	0.2					4	3	0.75			2	0.5
4	3	0.75			3	0.75					4	4	1
5	2	0.4			2	0.4					4	2	0.5			2	0.5
6	4	0.666667			2	0.333333					4	4
5	4	0.8			3	0.6					4	3	0.75
											4	3	0.75			2	0.5
											4	3	0.75			2	0.5
											4	3	0.75			2	0.5
											5	3	0.6			2	0.4
											4	3	0.75			1	0.25
											4	3	0.75
											6	5	0.833333			4	0.666667
											5	2	0.4			2	0.4
											6	3	0.5			3	0.5
											5	4	0.8			2	0.4
	# lasered	#occluded	initial	4hr		24hr		48hr			# lasered	#occluded	initial		4hr		24hr		48hr
Average	4.72093	2.60465	0.547436	0.548246		0.585714		0.435833		Average	4.58491	2.45283	0.535897		0.338889		0.38172		0.272
stdev	0.629648	0.876669	0.200348	0.280976		0.2438		0.283889		stdev	0.633487	1.01083	0.223884		0.248262		0.220998		0.222711
std err	0.0960204	0.133691	0.0320814	0.0644603		0.0460739		0.0634795		std err	0.0870162	0.138848	0.0310471		0.0585159		0.0396923		0.0445421
count			39	19		28		20		count			52		18		31		25
Figure 3D Fluorescein Leakage
Days post-RVO	RVO + Pen1		RVO + Pen1-XBir3
0	1		1
1	30.72	5.67	12.71	1.54
2	70.17	13.11	28.94	7.11
8	1.36	0.67	0.5	0.18
	Total eye area:	509560		total area occluded	% area occluded	Avg intensity	intensity 1	intensity 2	intensity 3	intensity 4	1			2			3						AVG Intensity
	Eye ID	Treatment	# veins occluded								vessel intensity	area occluded	area intensity	vessel intensity	area occluded	area intensity	vessel intensity	area occluded	area intensity				RVO + Pen1			RAW	Norm to ctl		RVO + Pen1-XBir3		RAW	Norm to ctl		Pen1-XBir3		RAW	Norm to Ctl		Pen1		RAW	Norm to Ctl
24hr	m1 left 62717	pen1	3	210447	0.412997	0.510009	0.545672	0.54274	0.441613		28.814	72918	15.723	25.69	87121	13.943	24.526	50408	10.831				24 hr	m1 left 62717	pen1	0.510009	41.3087		m1 left 62717	pen1-XBir3	0.209909	17.0018		6-27-17 m5 left		0.00190362	0.154186		6-27-17 m4 left		0.0281863	2.28298
24hr	m2 left 62717	pen1	2	134788	0.264518	0.263013	0.292049	0.233978			23.407	46678	6.836	28.46	88110	6.659								m2 left 62717	pen1	0.263013	21.3031		m2 left 62717	pen1-XBir3	0.115718	9.37274		6-27-17 m5 right		0.00123798	0.100272		6-27-17 m4 right		0.0440681	3.56935
24hr	m3 left 62717	pen1	2	229190	0.44978	0.280623	0.271861	0.289385			18.057	119779	4.909	24.324	109411	7.039								m3 left 62717	pen1	0.280623	22.7294		m2 right 62717	pen1-XBir3	0.105826	8.57146		7-11-17 m1 left		0.00455416	0.368869		7-11-17 m1 left		0.00783045	0.634235
24hr	m3 right 62717	pen1	3	233999	0.459218	0.58573	0.627848	0.433731	0.695611		48.937	101884	30.725	29.101	64083	12.622	31.44	68032	21.87					m3 right 62717	pen1	0.58573	47.4418		m3 left 62717	pen1-XBir3	0.162052	13.1256		7-11-17 m1 right		0.0231296	1.8734		7-11-17 m1 right		0.00881481	0.713965
24hr	m5 left 62717	pen1	1	88362	0.173408	0.256972	0.256972				34.027	88362	8.744											m5 left 62717	pen1	0.256972	20.8138		m3 right 62717	pen1-XBir3	0.172499	13.9717		7-11-17 m2 left		0.00234338	0.189805		7-11-17 m2 left		0.00499918	0.404914
24hr	m1 left 62717	pen1-XBir3	2	207038	0.406307	0.209909	0.102416	0.317403			23.053	113354	2.361	22.284	93684	7.073													m4 left 62717	pen1-XBir3	0.104009	8.42435		7-11-17 m2 right		0.00231342	0.187378		7-11-17 m2 right		0.00665086	0.538693
24hr	m2 left 62717	pen1-XBir3	1	68215	0.13387	0.115718	0.115718				11.407	68215	1.32																m4 right 62717	pen1-XBir3	0.228306	18.4919		7-11-17 m3 left		0.027352	2.21541		7-11-17 m3 left		0.00678436	0.549506
24hr	m2 right 62717	pen1-XBir3	1	88699	0.17407	0.105826	0.105826				22.178	88699	2.347																					7-11-17 m3 right		0.0237777	1.9259		7-11-17 m3 right		0.0163292	1.3226
24hr	m3 left 62717	pen1-XBir3	3	255869	0.502137	0.162052	0.229961	0.0579477	0.198248		13.511	92812	3.107	12.425	70869	0.72	12.217	92188	2.422															7-11-17 m4 left		0.0362926	2.93956		7-11-17 m4 left		0.00151619	0.122805
24hr	m3 right 62717	pen1-XBir3	1	117253	0.230106	0.172499	0.172499				17.09	117253	2.948																					7-11-17 m4 right		0.0744026	6.02632		7-11-17 m4 right		0.00433642	0.351233
24hr	m4 left 62717	pen1-XBir3	2	161520	0.316979	0.104009	0.131213	0.0768061			20.12	78661	2.64	21.04	82859	1.616																		7-11-17 m5 left		0.00140362	0.113688		7-11-17 m5 left		0.00549268	0.444885
24hr	m4 right 62717	pen1-XBir3	2	151209	0.296744	0.228306	0.280953	0.175659			27.396	80763	7.697	27.616	70446	4.851																		7-11-17 m5 right		0.00587855	0.476139		7-11-17 m5 right		0.0131468	1.06484
48hr	m1 left 62717	pen1		184192	0.361473	0.52441	0.483557	0.609491	0.480181		80.4	75550	38.878	79.445	68705	48.421	79.368	39937	38.111				48 hr	m1 left 62717	pen1	0.52441	93.6325		m1 left 62717	pen1-XBir3	0.124062	22.1511		6-27-17 m5 left		0.00242665	0.433275		6-27-17 m4 left		0.00295513	0.527635
48hr	m2 left 62717	pen1		119039	0.233611	0.273399	0.241834	0.304964			10.379	43286	2.51	12.067	75753	3.68								m2 left 62717	pen1	0.273399	48.815		m2 left 62717	pen1-XBir3	0.0379961	6.78414		6-27-17 m5 right		0.00237079	0.423301		6-27-17 m4 right		0.0146589	2.61732
48hr	m3 left 62717	pen1		225018	0.441593	0.44506	0.42868	0.46144			70.871	125468	30.381	78.307	99550	36.134								m3 left 62717	pen1	0.44506	79.4648		m2 right 62717	pen1-XBir3	0.208009	37.1397		7-11-17 m1 left		0.000809745	0.144579		7-11-17 m1 left		0.00380458	0.679301
48hr	m3 right 62717	pen1		222056	0.43578	0.550164	0.525062	0.4248	0.700631		61.109	73444	32.086	40.984	69311	17.41	46.892	79301	32.854					m3 right 62717	pen1	0.550164	98.231		m3 left 62717	pen1-XBir3	0.220915	39.444		7-11-17 m1 right		0.00931067	1.66241		7-11-17 m1 right		0.00922081	1.64636
48hr	m5 left 62717	pen1		93451	0.183395	0.172053	0.172053				57.953	93451	9.971											m5 left 62717	pen1	0.172053	30.7198		m3 right 62717	pen1-XBir3	0.334254	59.6805		7-11-17 m2 left		0.00261772	0.467389		7-11-17 m2 left		0.00356399	0.636346
48hr	m1 left 62717	pen1-XBir3		214964	0.421862	0.124062	0.0479173	0.200207			14.212	118839	0.681	13.501	96125	2.703													m4 left 62717	pen1-XBir3	0.0413328	7.37991		7-11-17 m2 right		0.005285	0.943629		7-11-17 m2 right		0.0045582	0.81386
48hr	m2 left 62717	pen1-XBir3		68220	0.13388	0.0379961	0.0379961				10.659	68220	0.405																m4 right 62717	pen1-XBir3	0.167852	29.9698		7-11-17 m3 left		0.00383713	0.685114		7-11-17 m3 left		0.00186616	0.3332
48hr	m2 right 62717	pen1-XBir3		86195	0.169156	0.208009	0.208009				20.576	86195	4.28																					7-11-17 m3 right		0.0057695	1.03013		7-11-17 m3 right		0.00841507	1.5025
48hr	m3 left 62717	pen1-XBir3		260808	0.51183	0.220915	0.276611	0.217651	0.168482		25.14	116323	6.954	21.948	49947	4.777	24.05	94538	4.052															7-11-17 m4 left		0.00600356	1.07193		7-11-17 m4 left		0.00266198	0.475292
48hr	m3 right 62717	pen1-XBir3		129382	0.253909	0.334254	0.334254				39.47	129382	13.193																					7-11-17 m4 right		0.0263719	4.70866		7-11-17 m4 right		0.00722891	1.29071
48hr	m4 left 62717	pen1-XBir3		170307	0.334224	0.0413328	0.0539739	0.0286916			12.821	78344	0.692	14.499	91963	0.416																		7-11-17 m5 left		0.00185863	0.331855		7-11-17 m5 left		0.00267418	0.477471
48hr	m4 right 62717	pen1-XBir3		145417	0.285378	0.167852	0.201675	0.13403			17.315	81305	3.492	18.466	64112	2.475																		7-11-17 m5 right		0.00299256	0.534318
8 day	m1 left 62717	pen1		136469	0.267817	0.00575579	0.00622326	0.00528831			7.713	40573	0.048	9.833	67139	0.052	6.978	28757	0.081				8 day	m1 left 62717	pen1	0.00575579	0.712546		m1 left 62717	pen1-XBir3	0.00421223	0.521459		6-27-17 m5 left		0.00200605	0.248342		6-27-17 m4 left		0.00380554	0.471112
8 day	m2 left 62717	pen1		112182	0.220155	0.00785045	0.00289706	0.0128038			15.533	38984	0.045	15.386	73198	0.197								m2 left 62717	pen1	0.00785045	0.971858		m2 left 62717	pen1-XBir3	0.00194376	0.240631		6-27-17 m5 right		0.00189231	0.234261		6-27-17 m4 right		0.0236227	2.92441
8 day	m3 left 62717	pen1		227782	0.447017	0.00679599	0.00469484	0.00889715			13.206	118344	0.062	10.228	109438	0.091								m3 left 62717	pen1	0.00679599	0.84132		m2 right 62717	pen1-XBir3	0.00118831	0.147108		7-11-17 m1 left		0.000819606	0.101464		7-11-17 m1 left		0.00524041	0.648744
8 day	m3 right 62717	pen1		229710	0.450801	0.0321987	0.0524339	0.0126878	0.0314745		19.434	84699	1.019	15.842	63640	0.201	17.125	81371	0.539					m3 right 62717	pen1	0.0321987	3.98609		m3 left 62717	pen1-XBir3	0.00618141	0.765237		7-11-17 m1 right		0.00428264	0.530175		7-11-17 m1 right		0.00665648	0.824049
8 day	m5 left 62717	pen1		61230	0.120162	0.00219829	0.00219829				4.549	61230	0.01											m5 left 62717	pen1	0.00219829	0.27214		m3 right 62717	pen1-XBir3	0.0116681	1.44447		7-11-17 m2 left		0.00256106	0.31705		7-11-17 m2 left		0.00427293	0.528973
8 day	m1 left 62717	pen1-XBir3		186614	0.366226	0.00421223	0.00223614	0.00618833			8.944	90826	0.02	11.958	95788	0.074													m4 left 62717	pen1-XBir3	0.000777113	0.0962039		7-11-17 m2 right		0.00225334	0.278956		7-11-17 m2 right		0.00325571	0.403046
8 day	m2 left 62717	pen1-XBir3		56332	0.11055	0.00194376	0.00194376				7.717	56332	0.015																m4 right 62717	pen1-XBir3	0.00210465	0.260548		7-11-17 m3 left		0.00466911	0.578019		7-11-17 m3 left		0.00169202	0.209466
8 day	m2 right 62717	pen1-XBir3		89674	0.175983	0.00118831	0.00118831				12.623	89674	0.015																					7-11-17 m3 right		0.00422617	0.523185		7-11-17 m3 right		0.00264108	0.326957
8 day	m3 left 62717	pen1-XBir3		278235	0.54603	0.00618141	0.00169792	0.0142135	0.0026328		12.957	109159	0.022	9.498	73078	0.135	12.914	95998	0.034															7-11-17 m4 left		0.00322217	0.398893		7-11-17 m4 left		0.00112218	0.138922
8 day	m3 right 62717	pen1-XBir3		102681	0.201509	0.0116681	0.0116681				14.741	102681	0.172											RVO + Pen1		RVO + Pen1-XBir3		Pen1-XBir3		Pen1				7-11-17 m4 right		0.00414354	0.512955		7-11-17 m4 right		0.00404193	0.500377
8 day	m4 left 62717	pen1-XBir3		158888	0.311814	0.000777113	0.000313972	0.00124026			6.37	78068	0.002	5.644	80820	0.007							Time	Average	std err	Average	std err	Average	std err	Average	std err			7-11-17 m5 left		0.00354346	0.438668		7-11-17 m5 left		0.0325045	4.02395
8 day	m4 right 62717	pen1-XBir3		129885	0.254896	0.00210465	0.00302024	0.00118906			9.933	62096	0.03	10.092	67789	0.012							1	30.7193	5.66746	12.7085	1.54493	1.38091	0.512584	1	0.286566			7-11-17 m5 right		0.000810641	0.100355
unlasered																							2	70.1726	13.1085	28.9356	7.11373	1.03638	0.354814	1	0.210117
24hr	6-27-17 m4 left	pen1				0.0281863	0.0449093	0.0300611	0.00958857		32.844	110685	1.475	33.199	92310	0.998	35.146	59427	0.337				8	1.35679	0.66778	0.496523	0.180934	0.355194	0.0480599	1	0.380537
24hr	6-27-17 m4 right	pen1				0.0440681	0.0625718	0.0369917	0.0326409		31.324	100078	1.96	26.979	74933	0.998	31.433	58063	1.026
	7-11-17 m1 left	pen1				0.00783045	0.00929023	0.0124908	0.0017103		24.219	74879	0.225	28.581	75569	0.357	22.803	76167	0.039
	7-11-17 m1 right	pen1				0.00881481	0.0144141	0.00508314	0.0069472		22.478	62824	0.324	25.378	50156	0.129	20.152	57623	0.14
	7-11-17 m2 left	pen1				0.00499918	0.0025158	0.00705017	0.00543156		16.297	37530	0.041	23.12	94020	0.163	20.252	58297	0.11
	7-11-17 m2 right	pen1				0.00665086	0.00698999	0.00740434	0.00555824		23.176	75142	0.162	19.313	82536	0.143	20.69	86375	0.115
	7-11-17 m3 left	pen1				0.00678436	0.00640738	0.00958365	0.00436205		24.503	71513	0.157	25.147	97435	0.241	19.257	67574	0.084
	7-11-17 m3 right	pen1				0.0163292	0.0142069	0.0231693	0.0116113		24.847	54888	0.353	25.81	98164	0.598	21.703	59433	0.252
	7-11-17 m4 left	pen1				0.00151619	0.000761035	0.00207469	0.00171284		11.826	57409	0.009	15.424	61804	0.032	13.428	38465	0.023
	7-11-17 m4 right	pen1				0.00433642	0.00453271	0.00680396	0.0016726		16.767	48024	0.076	22.046	95704	0.15	18.534	44520	0.031
	7-11-17 m5 left	pen1				0.00549268	0.00649769	0.00746043	0.00251991		20.161	88687	0.131	23.189	100955	0.173	19.842	62152	0.05
	7-11-17 m5 right	pen1				0.0131468	0.0222562	0.00832911	0.00885502		18.332	81144	0.408	17.769	56444	0.148	22.699	77602	0.201
48hr	6-27-17 m4 left	pen1				0.00295513	0.00225193	0.0052139	0.00139958		13.766	109345	0.031	15.919	88831	0.083	14.29	53640	0.02
48hr	6-27-17 m4 right	pen1				0.0146589	0.017206	0.0178958	0.00887488		19.993	104911	0.344	15.702	85112	0.281	17.127	50289	0.152
	7-11-17 m1 left	pen1				0.00380458	0.00322768	0.00669654	0.00148951		15.491	71670	0.05	20.757	71199	0.139	16.784	68341	0.025
	7-11-17 m1 right	pen1				0.00922081	0.0112554	0.013232	0.00317502		16.17	52968	0.182	22.37	87218	0.296	15.118	55044	0.048
	7-11-17 m2 left	pen1				0.00356399	0.00227828	0.00592474	0.00248896		17.996	96903	0.041	18.735	116439	0.111	12.455	54221	0.031
	7-11-17 m2 right	pen1				0.0045582	0.00407923	0.0057166	0.00387879		20.347	74779	0.083	17.318	67247	0.099	16.5	96062	0.064
	7-11-17 m3 left	pen1				0.00186616	0.000802276	0.00322246	0.00157374		13.711	65579	0.011	18.309	103201	0.059	13.344	66275	0.021
	7-11-17 m3 right	pen1				0.00841507	0.00445395	0.0142421	0.00654915		16.839	61958	0.075	16.711	83516	0.238	16.338	24050	0.107
	7-11-17 m4 left	pen1				0.00266198	0.00156921	0.00170848	0.00470824		12.108	74033	0.019	11.121	59476	0.019	12.956	53702	0.061
	7-11-17 m4 right	pen1				0.00722891	0.00697535	0.0120983	0.0026131		15.053	51739	0.105	18.763	83492	0.227	12.246	50651	0.032
	7-11-17 m5 left	pen1				0.00267418	0.000744133	0.00486399	0.00241443		17.47	96516	0.013	16.653	85420	0.081	14.082	80124	0.034
8 day	6-27-17 m4 left	pen1				0.00380554	0.00367711	0.00608472	0.00165479		17.133	118084	0.063	17.092	82940	0.104	15.712	60416	0.026
8 day	6-27-17 m4 right	pen1				0.0236227	0.0297463	0.0192825	0.0218393		18.725	104203	0.557	17.477	79838	0.337	17.583	55359	0.384
	7-11-17 m1 left	pen1				0.00524041	0.00442533	0.00943623	0.00185967		16.044	68571	0.071	20.771	72095	0.196	13.981	63913	0.026
	7-11-17 m1 right	pen1				0.00665648	0.00212977	0.0133426	0.00449708		20.19	52088	0.043	24.433	98519	0.326	20.013	66977	0.09
	7-11-17 m2 left	pen1				0.00427293	0.00222891	0.00392731	0.00666257		8.973	33287	0.02	12.986	80557	0.051	9.756	58828	0.065
	7-11-17 m2 right	pen1				0.00325571	0.00215517	0.00285411	0.00475786		19.024	73448	0.041	15.066	68078	0.043	17.655	99062	0.084
	7-11-17 m3 left	pen1				0.00169202	0.00257049	0.00117177	0.00133381		12.838	63548	0.033	14.508	96498	0.017	11.246	66881	0.015
	7-11-17 m3 right	pen1				0.00264108	0.00212061	0.00488359	0.000919053		15.09	62798	0.032	17.61	110947	0.086	14.145	63624	0.013
	7-11-17 m4 left	pen1				0.00112218	0.00140964	0.001048	0.000908907		10.641	79269	0.015	9.542	60514	0.01	9.902	54850	0.009
	7-11-17 m4 right	pen1				0.00404193	0.00700832	0.0045009	0.000616565		13.698	52005	0.096	19.996	85401	0.09	14.597	42978	0.009
	7-11-17 m5 left	pen1				0.0325045	0.0440193	0.0304147	0.0230796		43.231	84434	1.903	54.02	98509	1.643	42.765	87026	0.987
24hr	6-27-17 m5 left	pen1-xbir3				0.00190362	0.000975895	0.00116863	0.00356633		10.247	92383	0.01	8.557	77642	0.01	8.412	48148	0.03
24hr	6-27-17 m5 right	pen1-xbir3				0.00123798	0.00182863	0.00116516	0.00072015		11.484	68750	0.021	13.732	50156	0.016	13.886	43805	0.01
	7-11-17 m1 left	pen1-xbir3				0.00455416	0.00531982	0.00518687	0.00315578		23.873	70553	0.127	34.703	89925	0.18	28.836	55407	0.091
	7-11-17 m1 right	pen1-xbir3				0.0231296	0.0281	0.015163	0.0261257		29.395	128844	0.826	26.38	47466	0.4	26.717	90650	0.698
	7-11-17 m2 left	pen1-xbir3				0.00234338	0.00164322	0.0048226	0.000564334		15.214	119765	0.025	17.418	75805	0.084	15.948	54212	0.009
	7-11-17 m2 right	pen1-xbir3				0.00231342	0.00197767	0.00224833	0.00271426		15.675	34907	0.031	13.788	44505	0.031	14.737	91376	0.04
	7-11-17 m3 left	pen1-xbir3				0.027352	0.0191193	0.0476903	0.0152465		30.179	65138	0.577	32.753	101434	1.562	25.514	46713	0.389
	7-11-17 m3 right	pen1-xbir3				0.0237777	0.00974691	0.0498595	0.0117266		30.266	66903	0.295	29.884	106841	1.49	35.816	46547	0.42
	7-11-17 m4 left	pen1-xbir3				0.0362926	0.0291387	0.0610172	0.018722		36.515	59143	1.064	50.117	71202	3.058	39.686	23757	0.743
	7-11-17 m4 right	pen1-xbir3				0.0744026	0.0800473	0.0730906	0.07007		55.842	76736	4.47	53.249	92291	3.892	52.576	102330	3.684
	7-11-17 m5 left	pen1-xbir3				0.00140362	0.00098843	0.00181134	0.0014111		17.199	102596	0.017	20.979	131818	0.038	14.882	95084	0.021
	7-11-17 m5 right	pen1-xbir3				0.00587855	0.00732757	0.00893298	0.0013751		21.153	96780	0.155	20.262	74210	0.181	16.726	38801	0.023
48hr	6-27-17 m5 left	pen1-xbir3				0.00242665	0.000524659	0.00400822	0.00274708		13.342	88323	0.007	9.73	59112	0.039	16.017	61947	0.044
48hr	6-27-17 m5 right	pen1-xbir3				0.00237079	0.00226617	0.00375098	0.00109523		14.562	66597	0.033	17.862	50717	0.067	17.348	57744	0.019
	7-11-17 m1 left	pen1-xbir3				0.000809745	0.000581677	0.00030518	0.00154238		10.315	74097	0.006	13.107	115517	0.004	12.967	59615	0.02
	7-11-17 m1 right	pen1-xbir3				0.00931067	0.011789	0.00429588	0.0118471		13.572	92331	0.16	14.898	112408	0.064	13.843	64542	0.164
	7-11-17 m2 left	pen1-xbir3				0.00261772	0.00319013	0.00304965	0.00161338		14.106	44870	0.045	14.1	70471	0.043	13.636	59619	0.022
	7-11-17 m2 right	pen1-xbir3				0.005285	0.00403346	0.00332579	0.00849575		13.388	35067	0.054	15.034	70349	0.05	10.005	67106	0.085
	7-11-17 m3 left	pen1-xbir3				0.00383713	0.00101633	0.00678189	0.00371318		13.775	67859	0.014	13.713	98574	0.093	12.119	40569	0.045
	7-11-17 m3 right	pen1-xbir3				0.0057695	0.00678989	0.00910494	0.00141367		10.604	91249	0.072	19.44	104580	0.177	14.855	47398	0.021
	7-11-17 m4 left	pen1-xbir3				0.00600356	0.00492874	0.0102798	0.00280218		16.84	73343	0.083	21.304	63931	0.219	21.055	29279	0.059
	7-11-17 m4 right	pen1-xbir3				0.0263719	0.0298933	0.0246341	0.0245882		24.186	97825	0.723	20.703	87908	0.51	21.067	107877	0.518
	7-11-17 m5 left	pen1-xbir3				0.00185863	0.00116929	0.00348565	0.000920952		15.394	107852	0.018	15.779	86309	0.055	13.03	109901	0.012
	7-11-17 m5 right	pen1-xbir3				0.00299256	0.00462366	0.00213062	0.00222341		13.193	104613	0.061	10.795	74188	0.023	13.043	52803	0.029
8 day	6-27-17 m5 left	pen1-xbir3				0.00200605	0.000504083	0.00180567	0.00370841		9.919	86091	0.005	8.861	60759	0.016	9.438	41661	0.035
8 day	6-27-17 m5 right	pen1-xbir3				0.00189231	0.00178019	0.00291286	0.00098388		10.673	55655	0.019	12.359	44857	0.036	13.213	45501	0.013
	7-11-17 m1 left	pen1-xbir3				0.000819606	0.00118941	0.000917011	0.000352392		6.726	64508	0.008	10.905	73132	0.01	11.351	42047	0.004
	7-11-17 m1 right	pen1-xbir3				0.00428264	0.00261537	0.00299927	0.00723327		11.853	74861	0.031	13.67	132016	0.041	9.954	44639	0.072
	7-11-17 m2 left	pen1-xbir3				0.00256106	0.00183848	0.00464537	0.00119933		7.615	44994	0.014	8.826	55133	0.041	8.338	51174	0.01
	7-11-17 m2 right	pen1-xbir3				0.00225334	0.00450416	0.000852606	0.00140326		13.099	36023	0.059	9.383	43757	0.008	11.402	65508	0.016
	7-11-17 m3 left	pen1-xbir3				0.00466911	0.00601759	0.00510397	0.00288576		12.962	99135	0.078	10.58	87915	0.054	11.782	33979	0.034
	7-11-17 m3 right	pen1-xbir3				0.00422617	0.00423077	0.00207445	0.00637329		13	106185	0.055	17.354	85615	0.036	13.18	37762	0.084
	7-11-17 m4 left	pen1-xbir3				0.00322217	0.00206687	0.000625167	0.00697446		8.225	61375	0.017	11.197	57784	0.007	10.18	19693	0.071
	7-11-17 m4 right	pen1-xbir3				0.00414354	0.00207705	0.00227711	0.00807646		14.925	83918	0.031	17.127	68574	0.039	14.858	99013	0.12
	7-11-17 m5 left	pen1-xbir3				0.00354346	0.000976426	0.000775494	0.00887846		14.338	98993	0.014	12.895	88656	0.01	9.799	107089	0.087
	7-11-17 m5 right	pen1-xbir3				0.000810641	0.000420698	0.0006965	0.00131472		9.508	94231	0.004	11.486	74770	0.008	9.888	51297	0.013
Figure 5E
	L2-1 (GCL)	L3-2 (IPL)	L4-3 (INL)	L5-4 (OPL)	L6-5 (ONL)	L7-6 (RD)	L6-1 (Intraretina)	L7-1 (Total retina)
Retinal layer thickness values
Pen1 control										Pen1-XBir3 control
	L2-1	L3-2	L4-3	L5-4	L6-5	L7-6	L6-1	L7-1			L2-1	L3-2	L4-3	L5-4	L6-5	L7-6	L6-1	L7-1
	14.9657	46.1351	23.4621	15.4252	86.6928	21.577	186.555	208.168			15.5287	43.6845	23.2838	15.0635	92.5012	22.8102	191.069	213.593
	14.886	45.1253	24.4705	17.0065	87.7568	20.5841	190.252	210.551			16.9689	41.3652	23.2747	15.6133	93.0433	23.6497	191.272	214.636
	14.3639	44.0456	22.9208	16.5736	87.4707	20.5755	186.382	206.671			15.4923	43.2655	24.376	15.4184	94.1362	19.2247	193.695	212.635
	14.2882	46.5981	24.1552	14.4259	89.9518	21.3647	190.426	211.505			16.5446	40.4353	24.3595	15.4459	95.5039	18.9076	193.296	211.918
	14.8903	43.7432	25.2107	14.1563	90.6434	17.8947	189.651	207.26			16.0812	40.9515	23.579	15.1958	93.0201	18.6848	189.835	208.234
	15.9546	46.966	24.4138	14.6929	94.077	19.497	197.111	216.323			15.6188	41.3868	24.1894	14.4064	94.0828	19.5338	190.691	209.939
	15.1225	47.4562	21.8771	15.1005	93.465	16.7057	194.028	210.448			17.4432	42.064	24.1545	14.7024	94.7113	19.7557	194.082	213.553
	13.3504	45.6997	24.2843	16.1831	92.0513	16.4378	192.576	208.728			14.8116	43.2959	23.2054	14.4711	95.3389	18.9667	192.13	210.811
	14.638	46.3241	22.9145	17.7896	95.414	14.4107	198.087	212.212			16.0036	42.199	26.404	15.1643	95.8038	14.7637	196.582	211.06
	16.4729	46.1048	24.8426	14.8354	85.8365	17.5417	189.099	206.355			15.7407	41.9707	28.7528	12.6932	98.5922	14.0616	198.757	212.533
	15.3315	42.5386	26.6157	13.3992	97.5533	14.7475	196.445	210.907			15.3179	41.7114	27.4992	13.1171	96.3764	15.0348	195.029	209.778
	16.1091	41.9166	24.4684	13.293	97.3669	16.3241	194.161	210.2			17.723	44.9079	23.7861	14.7114	88.7487	24.5575	190.884	215.156
	16.2572	41.9272	27.052	14.096	94.2039	16.0607	194.543	210.318			15.152	41.4259	25.9424	13.0448	99.7555	14.1328	196.328	210.175
	14.3047	42.6129	26.1053	12.9011	97.6178	14.0562	194.549	208.319			16.2657	37.9881	28.4846	13.6831	97.8802	13.4578	195.309	208.481
	15.164	42.0451	25.1459	12.2066	100.42	13.2836	195.989	208.987			15.0694	41.2606	26.294	12.3149	99.0325	13.7172	194.978	208.41
	15.3384	42.8917	23.8708	14.2527	91.1245	17.2323	188.485	205.432			15.2882	41.0345	27.6612	12.6545	99.8703	13.36	197.516	210.59
	14.6291	40.7642	26.5242	12.1524	98.1326	14.5339	193.21	207.458			16.193	40.1538	27.4802	12.6158	99.0247	13.7975	196.475	209.986
	15.9468	46.6759	21.8434	15.7491	87.1933	22.6695	187.283	209.988			17.3346	45.1736	24.655	13.0836	95.8111	16.8374	195.932	212.805
											16.737	46.2275	24.2099	12.8378	95.0953	16.83	194.982	211.847
average	15.1118	44.4206	24.4543	14.6799	92.6096	17.5276	192.157	209.435		average	16.0692	42.1317	25.3469	14.0125	95.7015	17.4781	194.149	211.376
stdev	0.81312	2.14612	1.51963	1.58901	4.54121	2.89243	3.73567	2.55397		stdev	0.859471	1.943	1.87827	1.16099	2.87676	3.59523	2.5747	2.05661
std err	0.191654	0.505845	0.358181	0.374533	1.07037	0.681751	0.880505	0.601975		std err	0.197176	0.445756	0.430906	0.26635	0.659973	0.824802	0.590676	0.471818
4hr post-RVO
RVO + Pen1										RVO + Pen1-XBir3
	L2-1	L3-2	L4-3	L5-4	L6-5	L7-6	L6-1	L7-1			L2-1	L3-2	L4-3	L5-4	L6-5	L7-6	L6-1	L7-1
	17.2396	51.0708	30.3412	21.4833	95.5472	53.5542	216.689	269.958			19.0347	41.9642	29.177	20.3243	88.4456	55.6307	199.953	255.298
	25.4763	46.9968	33.1755	18.3462	96.0766	62.343	221.079	283.136			24.7098	44.7844	36.1063	21.3639	92.4783	67.8064	220.45	287.97
	25.3812	48.9739	33.6562	20.1943	95.3715	40.9891	224.584	265.288			19.5146	40.8615	26.2858	19.2157	87.5472	55.4295	194.432	249.576
	23.4731	47.4566	36.0945	20.2221	98.971	75.4667	227.224	302.405			27.3737	58.0213	32.5101	26.2021	88.9459	92.753	234.06	326.527
	20.8577	46.8771	31.1914	18.2593	94.518	60.6335	212.711	273.058			24.5816	54.2595	35.2042	21.8807	92.103	94.9031	229.036	323.654
	26.5467	54.2834	38.1095	23.221	89.7963	51.6057	231.831	283.472			18.9026	48.7989	27.4127	22.2929	82.4524	55.1409	200.866	255.722
	25.0464	47.3129	35.9046	19.188	95.5934	25.2723	222.919	248.227			28.3717	48.2428	36.7814	14.9497	95.4261	36.0583	223.646	259.74
	24.4178	47.5577	38.1976	18.9675	93.5146	30.7468	222.529	253.312			19.4244	45.467	30.2356	14.1225	93.8697	23.945	202.993	226.974
	19.2512	48.8098	29.7139	15.1841	90.4131	31.2468	203.246	234.529			20.4712	43.7203	28.021	13.7588	91.6784	24.3094	197.524	221.869
	37.7071	63.3607	22.205	30.5205	103.731	54.5668	257.398	312.001			22.0763	48.0753	35.0604	15.9594	95.4685	37.6088	216.514	254.158
											22.2591	47.1032	35.6786	14.9465	91.7465	51.0863	211.608	262.73
											21.5749	45.0768	32.0085	15.3298	92.2312	54.248	206.095	260.379
average	24.5397	50.27	32.8589	20.5586	95.3533	48.6425	224.021	272.539		average	22.3579	47.1979	32.0401	18.3622	91.0327	54.0766	211.431	265.383
stdev	5.52991	5.14423	4.81972	4.09477	3.98961	16.1474	14.1852	23.9121		stdev	3.24366	4.9027	3.7385	4.04891	3.68589	22.8739	13.1558	32.5407
std err	1.74871	1.62675	1.52413	1.29488	1.26162	5.10625	4.48575	7.56166		std err	0.936364	1.41529	1.07921	1.16882	1.06403	6.60313	3.79775	9.39368
24hr post-RVO
RVO + Pen1										RVO + Pen1-XBir3
	L2-1	L3-2	L4-3	L5-4	L6-5	L7-6	L6-1	L7-1			L2-1	L3-2	L4-3	L5-4	L6-5	L7-6	L6-1	L7-1
	30.0988	61.8437	51.0761	30.2412	104.223	32.8598	278.49	311.064			28.8708	56.077	58.0618	24.9527	100.738	37.5403	269.708	306.962
	37.0624	50.9121	59.9478	23.1038	103.576	32.7162	275.609	308.04			22.8857	46.7778	35.7097	17.2698	81.3608	25.3865	205.011	230.112
	26.9881	47.6968	44.1659	17.8214	92.4236	24.7862	230.103	254.603			29.1411	51.2366	55.4764	24.8908	91.3199	22.0436	253.072	274.83
	35.9403	50.0707	54.6089	26.3684	100.391	51.2831	268.387	319.384			25.3191	44.3334	32.477	18.6362	88.7397	23.7996	210.512	234.026
	41.6585	52.4102	54.3402	23.0684	108.624	35.6096	281.108	316.432			31.7179	45.0547	42.1778	20.6224	87.5983	24.9577	228.178	252.85
	29.2872	54.2091	49.0562	24.2172	93.8691	24.8936	251.646	276.254			19.1572	45.3038	28.5318	16.6481	83.6256	22.7448	194.274	216.733
	41.8129	51.6915	48.7752	25.8818	99.6687	29.8737	268.837	298.425			22.4447	48.9773	37.5716	18.2066	83.1752	26.765	211.382	237.862
	35.0253	47.518	40.79	22.3451	98.8431	45.6768	245.528	290.92			20.2503	44.1092	30.43	14.9046	82.8633	18.4349	193.565	211.714
	29.5061	49.1276	44.4394	21.2838	92.2494	49.8236	237.613	287.151			26.1521	51.521	44.2408	15.1977	96.4085	18.3617	233.394	251.792
	32.9731	52.2906	49.5164	22.5371	91.2083	25.3128	248.4	273.748			17.5989	48.5281	28.9535	14.5446	90.5243	16.5684	200.023	216.628
	23.5216	50.9873	39.6127	20.2271	85.5517	25.2708	219.775	245.081			18.542	46.7511	26.4507	14.1066	86.3355	18.3637	192.06	210.459
	39.2563	62.9268	54.0067	24.5271	97.0728	60.4907	277.664	338.19			36.6431	57.8911	58.773	20.4014	99.3485	50.0607	272.931	323.028
	26.2126	53.4654	46.4244	22.5507	78.6026	30.5719	227.13	257.737			19.0759	47.2078	32.0236	13.4994	89.4339	18.627	201.115	219.777
	28.57	49.4742	54.0185	25.0793	91.0672	22.5359	248.083	270.655			27.1472	52.4103	41.5623	17.1061	92.5026	24.6145	230.603	255.253
	21.9511	49.6414	32.0808	16.905	81.7509	22.4269	202.203	224.666			24.1147	49.9068	39.2218	14.8024	92.0283	18.7735	219.948	238.757
	38.3655	57.017	56.2552	25.5841	100.674	28.4754	277.896	306.371			19.3431	46.9484	31.4468	18.4184	88.7083	21.59	204.865	226.455
	21.1073	47.8881	28.6313	18.9763	85.3124	25.1779	201.915	227.093			18.1689	45.3818	31.3111	18.3306	90.6977	21.8514	203.89	225.741
	40.2669	62.5249	58.4582	27.6367	99.4099	38.2953	288.297	326.592			32.2112	50.1281	48.6054	21.7432	96.9427	23.8619	249.631	273.492
	24.6814	48.0155	36.8775	20.3168	87.1817	29.3749	217.073	246.448			24.1083	48.45	36.7005	22.5475	88.1108	30.5375	219.917	250.455
	25.252	46.5339	35.3115	21.6307	80.4939	22.4526	209.222	231.675			25.8748	45.6763	34.9963	19.3752	90.9944	33.3214	216.917	250.238
	25.6878	54.0336	48.6474	22.0812	92.2925	19.8615	242.742	262.604			25.8642	54.1028	52.4934	18.5861	97.1872	22.3478	248.234	270.582
											25.5633	56.6562	50.1117	27.8168	90.054	33.1344	250.202	283.336
											26.9382	53.2278	41.4978	20.8044	91.9998	22.2712	234.468	256.739
											31.1	51.3709	50.7097	21.1074	90.762	23.0264	245.05	268.076
											19.272	49.7981	37.5685	18.6484	90.2434	24.1244	215.53	239.655
											21.3858	51.6256	36.3207	19.6668	87.1931	21.015	216.192	237.207
average	31.2012	52.3942	47.0019	22.9706	93.547	32.2747	247.511	279.673		average	24.5727	49.5943	40.1317	18.9552	90.3422	24.774	223.872	248.568
stdev	6.73415	4.93901	8.76042	3.24	8.28614	11.012	27.7663	34.289		stdev	5.03708	3.88702	9.52907	3.56464	4.92383	7.234	23.3049	28.3832
std err	1.46951	1.07778	1.91168	0.707026	1.80818	2.40302	6.0591	7.48247		std err	0.987853	0.762307	1.8688	0.699083	0.965642	1.4187	4.57046	5.56641
48hr post-RVO
RVO + Pen1										RVO + Pen1-XBir3
	L2-1	L3-2	L4-3	L5-4	L6-5	L7-6	L6-1	L7-1			L2-1	L3-2	L4-3	L5-4	L6-5	L7-6	L6-1	L7-1
	15.3238	44.5079	24.0333	15.0224	91.8458	17.7508	191.74	209.205			18.3274	44.0569	31.1324	20.1178	78.3533	21.0514	192.995	213.761
	23.2527	50.0739	30.743	19.7575	78.236	23.1024	203.07	225.887			21.1999	45.7453	31.7809	16.3423	79.8903	20.128	195.966	215.808
	20.9303	44.1134	41.9872	23.6203	84.0133	33.1782	215.671	248.564			15.9408	44.3297	25.1742	14.9202	83.4746	17.7153	184.847	202.276
	19.0016	43.8964	30.9362	19.2136	72.0497	26.7831	186.105	212.602			18.343	44.5691	27.3534	15.4032	78.71	19.9485	185.386	205.049
	18.2939	49.0342	28.3449	18.6726	84.0958	24.9227	199.448	224.085			24.6951	47.9225	41.9676	25.5455	80.0053	29.8832	221.143	250.741
	25.8243	48.1043	50.9102	27.1674	81.3181	36.9497	234.331	270.995			18.4097	45.8615	28.2251	18.8038	83.2489	22.1514	195.556	217.422
	25.4394	51.0986	48.3241	28.1165	90.9317	29.4724	244.917	274.104			21.8472	45.0442	38.2086	22.2346	77.4171	22.0164	205.759	227.489
	26.9114	48.8981	51.8453	27.1801	95.2781	45.9337	251.12	296.768			17.8039	43.1096	27.5589	15.9455	82.5849	22.9794	188.01	210.704
	15.1657	57.9955	36.3554	23.368	86.919	26.1661	220.811	246.691			22.4074	47.1212	39.2769	22.3798	80.2499	24.7286	212.442	236.885
	22.2185	48.7444	43.1474	22.1456	76.2054	25.1514	212.335	237.522			21.2543	46.8636	30.8497	18.1306	81.7029	18.8773	199.808	218.4
	22.2781	49.2554	36.1371	17.9463	82.2658	22.0646	207.757	229.857			20.8419	48.3119	33.8971	14.3465	85.3265	17.0227	202.598	219.656
	22.8838	48.1972	32.5804	20.3594	78.6453	21.4183	202.54	223.994			15.6165	46.1521	28.1838	13.4095	86.7757	16.8052	190.012	206.853
	23.5608	45.0733	41.7192	21.5932	77.7146	24.2696	209.535	233.841			16.5508	47.476	26.1817	13.5175	86.7959	16.1155	190.396	206.547
	18.9037	48.837	28.7926	16.1424	79.2767	20.7379	191.826	212.6			19.2456	45.402	30.2044	14.1029	87.1094	17.9702	195.938	213.944
											22.4152	47.7847	34.7228	16.4398	82.4406	24.1481	203.677	227.861
											23.2503	46.3777	29.7138	14.6349	82.5399	18.5012	196.391	214.928
average	21.4277	48.4164	37.5612	21.4504	82.7711	26.9929	212.229	239.051		average	19.8843	46.008	31.527	17.2672	82.2891	20.6276	197.558	218.02
stdev	3.67569	3.60391	8.89969	4.08929	6.57305	7.40664	19.6937	25.9545		stdev	2.73508	1.52524	4.89512	3.62639	3.08664	3.62072	9.84366	12.6265
std err	0.982369	0.963187	2.37854	1.09291	1.75672	1.97951	5.26337	6.93662		std err	0.683771	0.381309	1.22378	0.906598	0.77166	0.905179	2.46091	3.15663
8 days post-RVO										RVO + Pen1-XBir3
	L2-1	L3-2	L4-3	L5-4	L6-5	L7-6	L6-1	L7-1			L2-1	L3-2	L4-3	L5-4	L6-5	L7-6	L6-1	L7-1
	21.0607	41.9691	21.9687	19.5114	79.2941	17.216	184.811	201.741			14.1609	40.2328	24.6045	15.809	78.8054	16.971	174.62	191.305
	21.005	39.9863	19.7693	19.8369	75.9289	18.3159	177.533	195.564			13.3386	42.6199	24.8326	14.5034	84.9014	16.8821	181.203	197.799
	15.9065	40.1004	20.729	15.8918	67.943	18.5936	161.578	179.886			12.8095	41.767	24.3339	14.1879	83.8126	17.0155	177.918	194.648
	16.4748	40.8266	21.879	15.5786	68.5181	20.5792	164.284	184.578			14.1433	41.0564	22.9908	14.0182	75.7429	17.5988	168.959	186.272
	17.9345	36.6733	22.5022	15.5248	61.7127	19.3141	155.355	174.383			14.6765	40.8012	21.5365	15.4515	80.6557	17.4155	174.128	191.258
	16.9619	38.7463	22.9815	15.4073	64.8861	16.8472	159.99	176.552			14.9572	42.5019	22.8382	16.2886	64.4456	17.0449	162.038	178.798
	15.7384	40.0202	18.2523	16.9281	72.063	17.5366	164.009	181.26			14.7314	40.5856	22.0078	14.6056	82.3957	17.6744	175.333	192.722
	16.4083	36.3584	18.5084	17.5528	73.1826	18.9985	163.017	181.73			16.4542	41.7127	22.6894	16.5413	60.9344	21.0746	159.339	180.128
	16.6212	40.2432	17.8107	15.9899	71.6806	20.0994	163.353	183.166			17.8189	40.4031	23.6952	16.0012	73.9643	18.6305	172.89	191.235
	14.3544	46.2118	21.4116	18.8597	78.61	17.3615	180.454	197.53			15.0327	43.7511	23.5217	14.0926	93.0856	15.3809	189.358	204.774
	16.4563	43.9455	20.9165	16.6861	60.9132	20.4774	158.792	179.305			14.5361	46.0005	22.8364	12.7253	91.7429	14.5105	187.715	202.261
	14.425	46.0003	19.197	15.9954	73.8051	19.7009	169.297	189.034			12.9455	45.9308	24.7014	12.7551	89.8798	15.9005	186.087	202.023
	14.6428	35.5908	15.5549	15.2071	66.5012	17.8243	147.371	165.231			17.2403	40.5122	20.4434	13.1864	85.058	20.4779	176.314	196.828
	13.57	40.6489	21.1189	14.4088	69.4013	18.4674	159.022	177.525			15.4477	40.8868	23.3916	13.3197	88.2062	15.1283	181.126	196.29
	13.6127	41.5574	19.2974	14.5895	69.216	16.5452	158.147	174.728
	12.5428	47.3709	22.6745	14.4538	81.9315	18.081	178.848	196.964
average	16.1072	41.0156	20.2858	16.4014	70.9742	18.4974	165.366	183.699		average	14.878	42.0544	23.1731	14.5347	80.9736	17.2647	176.216	193.31
stdev	2.40548	3.47181	2.06627	1.72633	6.06395	1.27139	10.2192	10.0143		stdev	1.48544	1.93563	1.26819	1.30211	9.57778	1.85868	8.8209	7.73338
std err	0.601369	0.867953	0.516567	0.431582	1.51599	0.317846	2.5548	2.50358		std err	0.397001	0.517319	0.338938	0.348004	2.55977	0.496752	2.35749	2.06683
Figure 5E graphs		% change average layer thickness
GCL						IPL					INL					OPL					ONL					Retinal Detachment					Intraretinal Thickness					Total Retinal Thickness
Days post-RVO	RVO + Pen1		RVO + Pen1-XBir3			RVO + Pen1		RVO + Pen1-XBir3			RVO + Pen1		RVO + Pen1-XBir3			RVO + Pen1		RVO + Pen1-XBir3			RVO + Pen1		RVO + Pen1-XBir3			RVO + Pen1		RVO + Pen1-XBir3			RVO + Pen1		RVO + Pen1-XBir3			RVO + Pen1		RVO + Pen1-XBir3
0	0	1.25	0	1.97		0	0	0	0		0	0	0	0		0	0	0	0		0	0	0	0		0	0	0	0		0	0	0	0		0	0	0	0
0.166667	68.2	10.48	45.9	6.11		14.81	4.19	6.04	3.18		31.46	8.96	33.32	4.49		31.46	8.96	33.32	4.49		3.76	1.37	-0.89	1.16		171.74	28.61	204.64	37.2		17.61	2.33	10.27	1.98		30.8	3.63	26.85	4.49
1	103.61	9.59	59.21	6.65		17.72	2.42	9.17	1.58		95.57	7.95	61.68	7.75		95.57	7.95	61.68	7.75		1.85	1.97	-1.42	1.08		81.82	13.54	41.21	8.08		29.09	3.16	15.43	2.38		33.68	3.58	17.74	2.64
2	42.9	6.08	29.76	4.46		9.46	2.22	3.37	0.86		60.62	9.61	31.18	5.09		60.62	9.61	31.18	5.09		-10.64	1.9	-10.41	0.84		56.07	11.24	16.21	5.1		11.51	2.83	3.03	1.28		15.36	3.38	4.21	1.51
8	5.11	3.92	-2.91	2.59		-7.85	1.95	-5.51	1.16		-15.59	2.15	-3.58	1.41		-15.59	2.15	-3.58	1.41		-22.72	1.65	-11.84	2.79		4.21	1.79	-2.74	2.8		-13.76	1.33	-8.1	1.23		-12.19	1.2	-7.6	0.99
Vein Dilation
Days post-RVO	RVO + Pen1		RVO + Pen1-XBir3
0	0		0
0.166667	31.34	5.06	23.62	5.27
1	46.33	9	42.32	5.62
2	54.86	8.26	41.23	4.95
8	0	5.48	3.92	3.68

## Sheet: Supplement 5
Figure S5A
Average distance Burn to Optic Nerve
RVO + Pen1	RVO + Pen1-XBir3
385.4	301.8
250.3	323.1
316.4	267.6
307.1	252
355.4	398.6
293.6	406.5
325.1	341.4
370.6	374.1
319.7	322.8
288.1	402.8
340.1	377.6
308.8	390.1
372.2	385
474.5	394.7
420.1	401.1
387.5	432.1
379.8	392.7
376.8	424.7
429.6	430.5
415.2	397.2
404.3	465.2
431.3	449.5
441.6	438.2
422.6	367.8
434.4	387.1
391.9	355.1
371.2	315.6
381.9	362.1
379.7	335.5
396.2	316.9
394
420.6
408.4
330
386.8
401.2
376.8
Figure S5B
RVO + Pen1	RVO + Pen1-XBir3
4	5
4	4
4	4
5	5
5	5
4	4
5	4
5	5
5	4
4	6
5	5
4	5
4	4
4	4
4	5
5	5
4	5
4	5
4	4
5	4
5	5
4	4
4	4
5	5
4	5
4	4
5	4
4	4
5	5
5	5
5
5
6
5
4
5
6
5
5
5
5
5
Figure S5C
RVO + Pen1	RVO + Pen1-XBir3
0.75	0.4
0.25	0.25
0.25	0.25
0.2	0.4
0.2	0.8
0.5	0.5
0.6	0.4
0.4	0.5
0.6	0.166667
0.5	0.4
0.2	0.8
0.25	0.25
0.75	1
0.25	0.6
0.75	0.4
0.2	0.8
0.25	0.4
0.25	0.5
0.5	0.5
0.4	0.8
0.4	0.5
0.5	0.75
0.5	0.4
0.4	0.2
0.5	0.25
1	0.75
0.8	0.25
0.75	0.4
0.8	0.4
0.4	0.4
0.4	0.75
0.6	0.833333
0.666667	0.4
0.6	0.333333
1	0.6
0.6	0.75
0.5	0.5
0.4	0.5
0.6	0.5
0.4	0.75
0.6
0.2
0.6
0.6
0.75
0.6
0.666667
0.8
Figure S5D
	Vein dilation (% change from baseline)
Days post-RVO	RVO + Pen1		RVO + Pen1-XBir3
	Mean	SEM	Mean	SEM
0	0		0
0.166667	31.34	5.06	23.62	5.27
1	46.33	9	42.32	5.62
2	54.86	8.26	41.23	4.95
8	0	5.48	3.92	3.68
Figure S5E
Figure S5F
VEGF levels						Casp9 levels
Control	Pen1-XBir3	RVO	RVO + Pen1-XBir3			Control	Pen1-XBir3	RVO	RVO + Pen1-XBir3
1.01	1.01	1.18	1.27			1.02	1.07	1.04	1.23
0.99	1.17	1.41	1.15			0.98	1.05	1.32	1.12
0.99	1.02	1.31	1.4			0.99	0.98	1.51	1.02
1.01	1.1	1.33	1.3			1.01	1	1.48	0.8

## Sheet: Figure 6
Figure 6B
Days post-RVO	RVO + Pen1			Sham Laser			Uninjured Control
	Mean	SEM	N	Mean	SEM	N	Mean	SEM	N
0	2.71	0.51	6	2.71	0.51	6	2.71	0.51	6
0.1666	10.5	1.28	15	2.95	0.42	14	2.71	0.51	6
1	22.75	1.24	21	4.02	0.55	14	3	1.1	6
2	10.92	1.75	13	3.43	0.41	14	3.58	0.57	6
8	2.63	0.49	16	2.79	0.44	14	4.79	0.37	6
Figure 6C
Retinal HRF counts 24hr post-RVO
Pen1	Pen1-XBir3	RVO+Pen1	RVO+Pen1-XBir3
2	5.5	26.67	25.5
9.25	4	22.33	10
5.25	6.25	10	24
9.75	6	20.75	12.25
5.5	2.75	30.5	11.25
1.25	4.5	20.5	6
5	5.5	18.625	16.5
6.75	2.5	18	2.125
5.75	3.25	12	8.375
5.5	3	16.75	11.5
2	4.25	22.75	4.25
6.75		29.5	1.75
		22.75	24.25
		23.75	9.75
		17.75	16
		17.75	13.25
		12.5	37
		17.5	18.75
		13	15.75
		5.5	13
		27.5	14.25
			9.25
			5
			17
			5.75
			13.5
			17.25
Figure 6E
RVO + Pen1-mutXBir3	RVO + Pen1-XBir3
21.5	9.25
15.5	5
32.25	17
27.75	5.75
26.25	13.5
15.75	17.25
9.75
Figure 6F
		# HRF	# HRF
CD45+ Leukocytes/mm	# HRF	RVO + Pen1-mutXBir3	RVO + Pen1-XBir3
0	9.25		9.25
1.15	5		5
2.83667	17		17
3.86071	5.75		5.75
5.29	13.5		13.5
9.87083	17.25		17.25
5.31191	21.5	21.5
3.83333	15.5	15.5
0.881667	32.25	32.25
13.6083	27.75	27.75
3.45	26.25	26.25
0.2875	15.75	15.75
1.725	9.75	9.75
Figure 6H
DRIL (48hr post-RVO)	B wave Amplitude ( 7 days post-RVO)	Fraction of Veins Occluded (48hr post-RVO)		Uninjured Controls (DRIL=0, Occlusion = 0)
0	292.2	0		316.4
15.9	234.8	0.4		347
16.4	149.7	0.4		254.8
10.2	229.5	0.167		301.3
24	181	0.6		330.1
30.1	165.1	0.75		293.6
9.6	327.3	0.2		269.6
0	273.1	0		289.7
0	205.7	0		262.3
0	369.1	0		266.5
1.7	274	0.2		234
0	195.7	0		403.9
0	227.5	0		253.2
0	278	0		227.3
				314.5
				277.6
Figure 6I
RVO + Pen1						RVO + Pen1-XBir3
Time post-RVO	4hr	24hr	48hr	8day		4hr	24hr	48hr	8day
	0	0.266071	0	0.0540179		0	0.235714	0.0543155	0.0730655
	0	0.17128	0.158929	0		0	0	0.0315476	0.0248512
	0	0	0.101935	0.0477679		0	0.245387	0	0.0349702
	0	0.160417	0.0956845	0		0.0306548	0.0416667	0.0636905	0
	0	0.332292	0.164286	0.134375		0.0230655	0.125298	0.149405	0.016369
	0	0.202381	0.239732	0.0681548		0.0142857	0.0357143	0.041369	0.0122024
	0	0.239732	0.300893	0.0717262		0.036756	0.016369	0.127827	0.036756
	0	0.163393	0.0776786	0.0587798		0	0.0202381	0	0.0331845
	0	0.0494048	0.0470238	0.0495536		0	0.11503	0.0619048	0
	0	0.041369	0.0933036	0		0	0.031994	0.0550595	0.0416667
	0	0.292708	0.273661	0		0	0.0212798	0.101637	0
		0.139583	0.201488	0.0308036		0	0.306399	0	0
		0.16622	0.0409226	0.114286			0	0	0.0416667
		0.0760417		0			0.0297619	0	0
		0.24		0.036756			0.0627976	0.110417	0.0102679
		0.06		0			0.02	0.0313988	0
		0.24					0.04
		0.04					0.1
		0.08					0.08
		0.16					0.06
							0.16
							0.29
							0.12
							0.11
							0.11
							0.15
Average	0	0.156045	0.138118	0.0416388		0.00873016	0.0972173	0.0517857	0.0203125
count	11	20	13	16		12	26	16	16
stdev	0	0.0944612	0.09395	0.0420929		0.0138571	0.088465	0.0488796	0.0216398
stderr	0	0.0211222	0.026057	0.0105232		0.00400021	0.0173494	0.0122199	0.00540995
Figure 6J
B wave amplitude 7 days post-RVO
Pen1	Pen1-XBir3	RVO+Pen1	RVO+Pen1-XBir3
316.4	368.7	153.5	305.2
347	294	166.2	231.2
254.8	375.7	186.2	230.8
301.3	319.8	273.1	224.5
330.1	404.9	136.63	225.7
293.6	224.9	234.8	257.5
269.6	306.8	149.7	207.4
289.7	213.6	229.5	343.9
262.3	189.4	205.7	293
266.5	229.7	274	378.1
234	239.2	195.7	194.1
403.9	302.7	181	244.3
253.2	313.1	165.1	264
227.3	284.2	327.3	215.1
314.5	249.7	214.5
277.6	346.7	130

[truncated: 5 more sheets: Supplement 6, Figure 7, Supplement 7, Figure 8, Supplement 8]
